# Supplementary material for: Differential Regulation of Oxidative Burst by First Line Drugs Used Against Multi Drug-Resistant Tuberculosis in Naïve Human Innate Immune Cells
Source: Antibiotics (Basel). 2026 Jun 9;15(6):590. doi: 10.3390/antibiotics15060590 (PMC13296184; doi:10.3390/antibiotics15060590)
Supplement: Supplementary file 1 [file antibiotics-15-00590-s001.zip]

Archive with 1 entries (1 files):
- antibiotics-4343864-supplementary.pdf
